# Supplementary material for: Integrated microRNA and mRNA signatures associated with overall survival in epithelial ovarian cancer
Source: PLoS One. 2021 Jul 28;16(7):e0255142. doi: 10.1371/journal.pone.0255142 (PMC8318284; doi:10.1371/journal.pone.0255142)
Supplement: S1 Table — (XLSX) [file pone.0255142.s004.xlsx]

## Sheet: Sheet1
S1 Table. Multivariate analysis of OS with following clinical features included in the model: stage (early vs late), type (I vs II), treatment response (>60 months before progression of disease vs <60 months before progression of disease), menopause (pre-menopausal vs post-menopausal).
miRNA				mRNA				correlation
Target	Median	HR	Std. Error	Target	Median	HR	Std. Error	Cor.	P.val
hsa-miR-126-3p	8.14591	1.42982	0.0983348	PROCR	4.38185	1.50164	0.101848	0.472722	2.63652e-12
hsa-miR-223-3p	1.899	1.32453	0.0972469	HBEGF	5.80339	1.62678	0.0973643	0.420861	8.14729e-10
hsa-miR-223-3p				CH25H	4.47321	1.74383	0.10942	0.404314	4.17639e-09
hsa-miR-223-3p				NAMPT	7.33562	1.84155	0.116385	0.413153	1.76377e-09
hsa-miR-23a-5p	3.44693	1.45904	0.0940855	ATF3	7.35573	1.38726	0.0607359	0.412859	1.81581e-09
hsa-miR-23a-5p				HBEGF	5.80339	1.62678	0.0973643	0.434189	2.04491e-10
hsa-miR-27a-5p	2.29058	1.36217	0.0847288	EMP1	7.83387	1.60738	0.0811853	0.425144	5.25958e-10
hsa-miR-27a-5p				ATF3	7.35573	1.38726	0.0607359	0.432265	2.50586e-10
hsa-miR-27a-5p				HBEGF	5.80339	1.62678	0.0973643	0.440584	1.03096e-10
hsa-miR-486-5p	4.5853	1.15277	0.0499687	ATF3	7.35573	1.38726	0.0607359	0.484182	6.48536e-13
hsa-miR-486-5p				HBB	6.82962	1.33933	0.0584938	0.736661	8.52482e-35
hsa-miR-506-3p	1.54358	0.846401	0.058794	POSTN	2.85106	1.63501	0.0964153	-0.458729	1.3637e-11
Std. Error: standard error; HR: hazard ratio; Cor.: correlation; P.val: P-value.
